# Supplementary material for: PSFM-DBT: Identifying DNA-Binding Proteins by Combing Position Specific Frequency Matrix and Distance-Bigram Transformation
Source: Int J Mol Sci. 2017 Aug 25;18(9):1856. doi: 10.3390/ijms18091856 (PMC5618505; doi:10.3390/ijms18091856)
Supplement: Supplementary file 1 [file ijms-18-01856-s001.zip]

Archive with 4 entries (3 files):
- Supp-S1/525 DNA-binding proteins.txt
- Supp-S1/550 non-DNA-binding proteins.txt
- Supp-S1/benchmark dataset.doc
- Supp-S1/
